# Supplementary material for: Neuro-Analogical Gate Tuning of Trajectory Data Fusion for a Mecanum-Wheeled Special Needs Chair
Source: PLoS One. 2017 Jan 3;12(1):e0169036. doi: 10.1371/journal.pone.0169036 (PMC5207670; doi:10.1371/journal.pone.0169036)
Supplement: S1 File — This file includes the operating points used to tune the analogical gates and to train the nueral network. (XLSX) [file pone.0169036.s001.xlsx]

## Sheet: Sheet1
VFK	VIMU	Vcam	a	b
0.19	0.16	0.07	1.983	1
0.25	0.23	0.18	0.96	1
0.29	0.27	0.28	0.4	1
0.32	0.3	0.36	0.1145	1
0.32	0.34	0.4	0.1	0.88
0.33	0.34	0.39	0.1	0.97
0.32	0.34	0.4	0.1	0.88
0.32	0.34	0.37	0.1	1.03
0.29	0.32	0.33	0.1	1.09
0.28	0.3	0.31	0.1	1.124
0.26	0.28	0.26	0.1	1.324
0.22	0.26	0.23	0.1	1.07
0.2	0.24	0.19	1.014	1
0.17	0.2	0.17	0.58	1
0.14	0.17	0.14	0.64	1
0.12	0.16	0.11	1	1.05
0.1	0.13	0.1	1	0.84
0	0.01	0	0	0
0.07	0.01	0	0	4
0.12	0.01	0	0	3
0.17	0.08	0.06	1.45	1
0.22	0.11	0.16	0.57	1
0.26	0.17	0.21	0.51	1
0.26	0.19	0.24	0.35	1
0.27	0.22	0.25	0.39	1
0.27	0.22	0.25	0.39	1
0.26	0.22	0.23	0.485	1
0.25	0.22	0.22	0.524	1
0.24	0.21	0.19	0.7	1
0.22	0.2	0.17	0.583	1
0.19	0.18	0.14	0.92	1
0.18	0.17	0.13	0.95	1
0.16	0.15	0.11	1.04	1
0.13	0.13	0.09	1.12	1
0.1	0.11	0.08	0.98	1
0.09	0.1	0.07	1.064	1
0.07	0.08	0.05	1.3	1
0.05	0.07	0.04	1.5	1.08
0.04	0.06	0.04	1.2	1
0.03	0.05	0.03	1.6	1
0.02	0.03	0.02	1.2	1
0.01	0.01	0.01	0	0
0	0.01	0.01	0	0
-0.02	-0.02	0	1e-05	7
-0.03	-0.02	0	1e-05	6
0.09	0.14	0.16	0.1	0.607
0.23	0.21	0.14	1.229	1
-0.24	-0.2	-0.25	0.2	1
-0.21	-0.16	-0.27	0.2	0.452
-0.23	-0.24	-0.17	1.05	1
-0.16	-0.19	-0.09	1.5	1.38
-0.12	-0.15	-0.06	1.6	2.2
-0.02	-0.01	-0.02	0.2	0.9
-0.03	-0.04	0	1	2.5
-0.01	0	0	2	2.5
0.126	0.12	0.108	1	0.614
0.078	0.09	0.09	1	0.366
0.012	0.03	0.042	0.001	0.001
-0.054	-0.03	-0.018	1.94	0.2
-0.12	-0.12	-0.1141	1	0.488
-0.108	-0.114	-0.114	1	0.378
-0.084	-0.078	-0.0781	1	0.4
